# Supplementary material for: Apple Cider Vinegar Powder Mitigates Liver Injury in High-Fat-Diet Mice via Gut Microbiota and Metabolome Remodeling
Source: Nutrients. 2025 Jun 28;17(13):2157. doi: 10.3390/nu17132157 (PMC12251902; doi:10.3390/nu17132157)
Supplement: Supplementary file 1 [file nutrients-17-02157-s001.zip]

Archive with 2 entries (2 files):
- supplementary material.pdf
- Table S3.xlsx
