# Supplementary material for: Apple Cider Vinegar Powder Mitigates Liver Injury in High-Fat-Diet Mice via Gut Microbiota and Metabolome Remodeling
Source: Nutrients. 2025 Jun 28;17(13):2157. doi: 10.3390/nu17132157 (PMC12251902; doi:10.3390/nu17132157)
Supplement: Supplementary file 1 [file nutrients-17-02157-s001.zip › Table S3.xlsx]

## Sheet: Sheet1
Table S3 The differential metabolites among three groups.
name	CTL1	CTL2	CTL3	CTL4	CTL5	CTL6	HFD1	HFD2	HFD3	HFD4	HFD5	HFD6	ACVP1	ACVP2	ACVP3	ACVP4	ACVP5	ACVP6
1-Aminocyclopropanecarboxylic acid	1.29108e+07	1.79173e+07	1.02488e+07	3.74038e+07	1.00503e+07	9.67039e+06	7.72742e+07	1.90211e+08	7.32542e+07	5.87375e+07	7.48847e+07	8.85141e+07	8.22754e+07	1.2096e+08	1.96676e+08	8.81513e+07	1.71151e+08	5.28452e+07
Valeric acid	1.61843e+07	1.3225e+07	4.32122e+07	1.66335e+07	3.26709e+07	3.01015e+07	3.93466e+07	3.70704e+07	3.512e+07	3.645e+07	2.81035e+07	2.94724e+07	5.34389e+07	1.03048e+08	5.99596e+07	4.15093e+07	1.21297e+08	4.03936e+07
Catechol	7.45294e+07	5.54455e+07	2.952e+07	3.45086e+07	9.23548e+07	3.25109e+07	1.35473e+08	3.25786e+08	8.72508e+07	4.95956e+07	9.59688e+07	1.16667e+08	1.12296e+08	1.31823e+08	2.26136e+08	9.97872e+07	1.9059e+08	8.39698e+07
2-Methylserine	2.87247e+07	2.87376e+07	2.7911e+07	2.80765e+07	2.97128e+07	3.02985e+07	2.51714e+07	2.37731e+07	2.60617e+07	2.54863e+07	2.7819e+07	2.69692e+07	2.83752e+07	2.59686e+07	2.5576e+07	2.75377e+07	2.78058e+07	2.84829e+07
Taurine	1.42742e+07	1.87484e+07	9.80953e+06	3.50726e+07	9.28596e+06	7.37406e+06	1.05975e+08	2.56762e+08	7.64102e+07	7.2033e+07	7.77852e+07	1.05145e+08	9.44058e+07	1.32723e+08	2.20519e+08	8.65556e+07	1.60377e+08	4.51432e+07
5-Aminoimidazole-4-carboxamide	1.12724e+07	5.91639e+06	4.28206e+06	5.17598e+06	4.49297e+06	5.67819e+06	8.40812e+06	2.365e+07	1.07262e+07	8.46297e+06	1.59663e+07	9.09677e+06	2.91329e+07	1.44685e+07	8.54902e+06	1.03347e+07	1.55286e+07	9.18231e+06
Mesaconate	1.74292e+06	1.30714e+06	1.50748e+06	1.65486e+06	1.33991e+06	1.47687e+06	2.17591e+07	3.27004e+07	1.14201e+07	1.81362e+07	1.41744e+07	1.17659e+07	6.60324e+06	1.6316e+07	2.38192e+07	1.00906e+07	6.23615e+06	8.39459e+06
(2E)-Decenoyl-ACP	1.6517e+07	4.04021e+07	4.09169e+07	2.55522e+07	1.36366e+07	1.68773e+07	5.50478e+07	3.90664e+07	8.62356e+07	9.22714e+07	4.9343e+07	1.02512e+08	5.20288e+07	6.16075e+07	5.30117e+07	9.32714e+07	1.01693e+08	4.74944e+07
Pipecolic acid	6.61942e+07	5.23336e+07	4.7989e+07	6.39057e+07	5.87172e+07	2.87169e+07	7.73483e+07	8.87173e+07	6.3075e+07	5.63296e+07	7.3012e+07	7.69186e+07	7.30161e+07	1.07533e+08	5.79574e+07	8.00529e+07	1.18315e+08	7.47044e+07
L-Leucine	3.97667e+07	7.46177e+06	1.32637e+08	3.55543e+06	3.17809e+07	2.05498e+07	7.53978e+07	1.13991e+08	2.00015e+08	4.35055e+07	4.1684e+07	6.3785e+07	1.5165e+08	7.00446e+07	1.89111e+07	1.82194e+08	1.90016e+08	7.7465e+07
Acetylphosphate	1.26433e+07	8.72333e+06	8.29703e+06	6.17225e+06	7.88552e+06	5.27409e+06	1.05775e+07	1.0413e+07	1.1631e+07	1.10121e+07	8.62692e+06	1.14347e+07	1.2288e+07	1.22068e+07	7.27206e+06	1.28309e+07	1.27721e+07	1.24755e+07
Acetylcholine	2.37035e+08	4.9121e+08	3.90064e+08	3.52168e+08	1.80744e+08	6.3152e+08	8.166e+07	1.00565e+08	2.80301e+08	1.88343e+08	1.43507e+08	9.36018e+07	3.18907e+08	2.26812e+08	4.59041e+07	2.10649e+08	1.56071e+08	3.81356e+08
(2R,5S)-2,5-Diaminohexanoate	5.36981e+07	6.49851e+07	6.62897e+07	5.93571e+07	4.8389e+07	5.81906e+07	2.12923e+07	2.07914e+07	1.86779e+07	1.84661e+07	2.42196e+07	2.36247e+07	3.46044e+07	3.87326e+07	2.07497e+07	2.95944e+07	2.40638e+07	3.19137e+07
4-Guanidinobutanoic acid	4.62821e+06	3.29312e+06	1.9586e+06	3.53627e+06	4.24813e+06	1.85553e+06	1.79737e+07	2.49879e+07	1.05441e+07	1.39678e+07	1.08642e+07	7.20437e+06	5.71936e+06	1.39485e+07	1.95791e+07	8.01882e+06	5.48466e+06	6.79528e+06
3-Methyladenine	5.54829e+07	3.40194e+07	3.93385e+07	5.97387e+07	3.8373e+07	5.4015e+07	5.94213e+07	6.20022e+07	6.94514e+07	6.34629e+07	6.10147e+07	5.71047e+07	7.13052e+07	6.32305e+07	6.64092e+07	6.44063e+07	6.08618e+07	5.76658e+07
3-Sulfinylpyruvic acid	1.20849e+07	5.03263e+06	6.14962e+06	5.36784e+06	3.1143e+06	4.14978e+06	4.05762e+06	4.07379e+06	1.03609e+07	5.82778e+06	1.43857e+07	5.91228e+06	1.66301e+07	2.43106e+07	5.39979e+06	1.9228e+07	1.58691e+07	5.7689e+07
Propylthiouracil	1.02808e+07	3.34527e+07	1.52746e+07	5.15878e+07	9.68015e+06	9.29e+06	7.02038e+07	1.60596e+08	1.15588e+08	5.21348e+07	7.00664e+07	8.65818e+07	1.03828e+08	9.90709e+07	2.06886e+08	8.84844e+07	1.3745e+08	3.27385e+07
2-Pyrocatechuic acid	427600	3.26564e+06	288578	6.039e+06	315911	1.80263e+06	5.27359e+06	6.07947e+06	8.46962e+06	4.06299e+06	6.73655e+06	8.70762e+06	1.1366e+07	9.24459e+06	9.24829e+06	6.8444e+06	1.27877e+07	4.87354e+06
2,3-Butanediol	1.09078e+08	1.2597e+08	1.0586e+08	1.1145e+08	6.90198e+07	5.64034e+07	8.32341e+07	7.1488e+07	1.21776e+08	8.38566e+07	9.28139e+07	9.3176e+07	1.16173e+08	1.20891e+08	1.10057e+08	1.38774e+08	1.18198e+08	1.14332e+08
4,5-Dihydroorotic acid	2.98015e+06	3.72718e+06	3.39047e+06	4.07995e+06	4.06312e+06	3.56781e+06	4.91001e+06	4.9057e+06	4.14108e+06	4.24822e+06	4.72886e+06	5.75708e+06	6.01909e+06	5.16441e+06	5.92454e+06	5.67522e+06	5.58878e+06	3.86723e+06
D-Phenyllactic acid	7.12799e+07	5.56064e+07	6.85027e+07	1.01702e+08	5.49177e+07	1.29717e+08	7.36463e+07	9.54931e+07	3.91983e+07	6.15513e+07	1.02545e+08	4.92978e+07	1.69328e+07	3.71202e+07	3.44134e+07	5.70124e+07	4.45734e+07	6.18103e+07
1-Methylxanthine	868596	1.27087e+06	617432	2.26574e+06	561632	469411	6.51603e+06	1.56396e+07	4.8377e+06	4.42342e+06	5.07022e+06	6.82358e+06	6.0145e+06	8.86386e+06	1.47708e+07	6.10101e+06	1.09508e+07	3.21698e+06
(R)-2-O-Sulfolactate	2.93146e+06	3.00248e+06	2.7581e+06	1.69728e+06	2.04044e+06	2.61777e+06	1.7206e+06	3.32102e+06	1.25814e+07	5.54993e+06	5.61934e+06	1.31994e+07	9.63175e+06	1.96285e+07	5.52239e+06	7.18211e+06	3.9196e+06	1.58252e+07
Pyridoxine	6.11033e+07	3.87241e+07	6.2165e+07	3.53835e+07	3.7832e+07	4.54597e+07	6.53249e+07	6.2813e+07	5.94567e+07	7.31737e+07	7.59183e+07	8.11391e+07	6.78465e+07	6.61604e+07	7.22053e+07	6.72372e+07	7.04517e+07	6.6154e+07
Acetylcholine chloride	3.28656e+06	1.75635e+07	1.53191e+07	1.87429e+07	1.01678e+07	1.64612e+07	9.2351e+07	1.38673e+08	1.4512e+08	1.44954e+08	1.1351e+08	1.50957e+08	8.10362e+07	1.71475e+08	9.14226e+07	8.53765e+07	1.89397e+07	1.50228e+08
2-Hydroxy-3-(4-hydroxyphenyl)propanoic acid	4.70187e+08	1.80659e+08	4.61914e+08	4.4565e+08	2.46255e+08	2.99521e+08	2.12312e+08	2.09947e+08	9.33379e+07	1.27018e+08	1.54041e+08	1.74082e+08	2.93943e+08	3.23461e+07	2.54307e+07	1.21568e+08	3.78269e+07	1.36235e+08
Undecanoic acid	8.63081e+06	4.56159e+06	6.75464e+06	6.61834e+06	5.70048e+06	6.10168e+06	6.73879e+06	6.35099e+06	8.77093e+06	7.27837e+06	4.29309e+06	6.22029e+06	1.01765e+07	7.46121e+06	1.10327e+07	8.76665e+06	8.74915e+06	9.12055e+06
Indolelactate	8.11652e+07	8.4974e+07	1.16562e+08	1.26368e+08	9.88086e+07	1.02783e+08	8.07146e+07	4.59387e+07	6.53523e+07	6.51839e+07	5.56099e+07	6.54499e+07	4.74225e+07	9.61307e+07	3.89483e+07	1.22809e+08	5.28304e+07	9.06519e+07
5-Hydroxyindoleacetic acid	1.4495e+07	1.7721e+07	1.57024e+07	1.02174e+07	2.76784e+07	2.02977e+07	1.35902e+06	1.90554e+06	5.52912e+06	2.35033e+06	3.25472e+06	2.54219e+06	5.24397e+06	4.10367e+06	1.67272e+06	2.3039e+06	2.51165e+06	8.4664e+06
Dodecanoic acid	2.65904e+07	2.58925e+07	2.70562e+07	2.63906e+07	2.70009e+07	2.60629e+07	2.70495e+07	2.66024e+07	2.67022e+07	2.68817e+07	2.67977e+07	2.69113e+07	2.55949e+07	2.6258e+07	2.48015e+07	2.56104e+07	2.51299e+07	2.5814e+07
Lamivudine	2.40655e+07	1.99448e+07	2.10026e+07	1.01424e+07	9.48544e+06	8.15765e+06	3.85511e+06	2.8315e+06	7.02962e+06	3.53751e+06	6.28192e+06	1.01336e+07	6.42106e+06	1.09403e+07	8.35068e+06	9.24571e+06	8.3989e+06	9.86389e+06
4a-Carbinolamine tetrahydrobiopterin	1.84659e+08	3.37745e+08	2.86218e+08	1.92144e+08	2.42858e+08	5.98942e+08	7.45111e+07	4.05988e+06	9.4289e+07	4.71676e+06	6.10052e+07	6.39795e+07	1.23013e+08	4.49444e+07	1.31635e+08	8.57662e+07	5.44722e+07	5.96349e+07
Thiamine	3.77311e+06	4.80417e+07	847120	7.09985e+07	784160	878672	4.37134e+07	7.70171e+07	1.24753e+08	8.24882e+07	8.8564e+07	8.12864e+07	5.68534e+06	1.35501e+07	3.54101e+07	1.11953e+08	1.12763e+07	6.05583e+07
Mirtazapine	1.20533e+06	120252	127239	2.52554e+06	58896.2	789872	3.22003e+07	5.89873e+07	1.35709e+07	2.76429e+07	1.85094e+07	1.34235e+07	4.27043e+06	2.07439e+07	4.26835e+07	1.07898e+07	4.31395e+06	7.46968e+06
(2R,3R)-3-Methylglutamyl-5-semialdehyde-N6-lysine	2.31872e+07	2.70058e+07	1.65997e+07	3.17469e+07	3.0741e+07	3.25477e+07	2.82347e+07	2.77288e+07	2.43962e+07	1.94341e+07	1.95676e+07	2.26914e+07	1.01924e+07	1.46156e+07	1.59788e+07	1.85279e+07	1.47582e+07	1.34758e+07
13S-hydroxyoctadecadienoic acid	1.38521e+06	1.50159e+07	5.17131e+06	1.56181e+07	1.67459e+07	3.29767e+06	2.67084e+07	3.85924e+07	2.14934e+07	2.88921e+07	4.14244e+07	6.0261e+07	3.32826e+07	3.24299e+07	2.75002e+07	2.23185e+07	1.40011e+07	2.68815e+07
Cyclopeptine	1.54321e+07	1.32309e+07	1.8444e+07	7.92024e+06	1.4506e+07	1.18943e+07	1.0406e+08	2.77329e+07	2.90831e+07	3.19261e+07	3.2749e+07	3.04554e+07	5.52162e+07	1.13915e+08	1.66301e+07	1.78351e+07	8.03819e+07	5.62598e+07
1-(3,4-Dihydroxyphenyl)-5-hydroxy-3-decanone	714433	947616	113552	1.30637e+07	50478.3	1.81584e+07	8.32693e+07	2.43053e+08	4.57635e+07	5.67101e+07	4.90448e+07	6.26124e+07	3.84436e+07	8.40947e+07	1.98531e+08	4.79459e+07	5.72035e+07	1.94503e+07
10E,12Z-Octadecadienoic acid	2.32555e+07	2.01303e+07	2.91007e+07	8.95568e+06	1.37319e+07	5.85745e+06	4.66577e+07	5.25707e+07	3.80599e+07	7.20694e+07	6.08904e+07	6.05561e+07	7.93823e+07	5.50955e+07	4.56492e+07	7.37809e+07	9.14709e+07	7.66848e+07
1-Methyladenosine	9.11817e+06	1.91357e+07	1.45743e+07	1.21857e+07	2.28208e+07	2.68915e+07	1.0524e+07	1.14687e+07	1.50176e+07	1.18912e+07	1.05422e+07	1.20808e+07	1.10803e+07	6.00828e+06	8.95037e+06	1.11415e+07	6.58586e+06	7.57856e+06
Octadecanamide	2.18313e+08	1.60904e+08	3.32162e+08	1.86232e+08	1.70404e+08	7.47189e+07	3.49032e+08	3.88641e+08	4.06786e+08	3.39145e+08	3.84116e+08	4.34888e+08	5.23789e+08	3.54431e+08	3.85139e+08	5.15998e+08	7.87184e+08	3.72739e+08
9-OxoODE	1.70998e+08	1.88897e+08	3.60867e+08	2.29767e+08	8.4853e+07	2.58145e+08	1.89336e+08	1.36258e+08	2.82097e+08	1.77914e+08	1.41838e+08	1.85796e+08	1.43431e+08	8.83674e+07	2.28234e+07	2.0076e+08	1.04685e+08	5.08991e+07
Indican	2.8879e+07	997101	4.32848e+06	3.40124e+06	4.28717e+06	4.62947e+06	3.55657e+07	6.36579e+07	9.39936e+06	6.77734e+07	2.29527e+07	4.06636e+07	2.3629e+07	3.49968e+07	1.02411e+07	2.1322e+07	3.94449e+07	4.88519e+07
12,13-DHOME	1.92648e+07	1.8491e+07	2.95314e+07	3.55251e+07	1.88407e+07	2.25545e+07	2.77204e+07	5.82112e+07	5.67956e+07	4.03514e+07	4.75908e+07	3.55526e+07	3.68912e+07	3.04777e+07	2.94101e+07	4.93323e+07	3.24175e+07	2.37113e+07
all-trans-5,6-Epoxyretinoic acid	3.32203e+06	1.0846e+07	9.67609e+06	7.4043e+06	1.25197e+07	2.13352e+07	2.54771e+06	4.22751e+06	2.21672e+06	2.07414e+06	2.31842e+06	2.27785e+06	2.67451e+06	2.51198e+06	2.09841e+06	3.14438e+06	3.84129e+06	2.87285e+06
Palmitoylethanolamide	8.10241e+07	2.29206e+07	6.24895e+07	5.6921e+07	4.618e+07	3.39367e+07	1.53557e+08	1.09542e+08	2.88522e+08	1.53353e+08	1.81525e+08	1.45114e+08	1.19124e+08	1.78914e+08	1.36147e+08	2.23687e+08	2.32757e+08	1.7572e+08
Sphinganine	31421.1	66937.7	1.68383e+07	1.10023e+07	190290	87855.3	862721	56639.9	1.66891e+06	1.73133e+06	357659	783779	2.07437e+07	3.35892e+07	3.84912e+08	965658	1.01067e+07	1.42414e+07
N,N-Dimethylsphingosine	7.87756e+06	3.52508e+06	5.31878e+06	1.21465e+06	5.67825e+06	1.36616e+07	1.99627e+07	7.55995e+06	4.33272e+06	2.39551e+07	1.25038e+07	1.51847e+07	2.12486e+07	1.60911e+07	5.9135e+06	1.0399e+07	2.71261e+07	3.0244e+07
Aflatoxin B1	1.898e+08	3.80999e+08	3.50291e+08	3.70963e+08	1.44776e+08	2.18996e+08	2.93567e+07	3.29535e+08	7.76132e+06	707931	6.73869e+06	9.91103e+06	8.90772e+07	1.5278e+08	6.3632e+06	1.33208e+08	1.40051e+07	1.49672e+08
Levonorgestrel	6.40201e+06	1.01083e+07	5.49449e+06	1.73498e+07	637107	3.02171e+06	2.68401e+07	2.70885e+07	2.91979e+07	1.78762e+07	2.44517e+07	3.20488e+07	3.18625e+07	3.40371e+07	3.20347e+07	2.9644e+07	3.37121e+07	1.28453e+07
9,10-DHOME	3.14967e+06	1.94597e+06	1.95401e+06	4.07096e+06	1.7537e+06	1.65354e+06	2.54421e+06	7.35224e+07	6.04348e+06	4.72868e+07	4.88102e+07	5.20803e+07	3.67799e+07	1.19162e+07	2.44633e+06	3.24776e+07	3.52681e+07	5.39544e+06
Kyotorphin	2.5271e+06	522700	1.1974e+06	404411	1.13205e+06	2.70461e+06	2.4196e+07	1.69568e+08	4.19701e+06	8.73967e+07	4.17254e+07	6.46957e+07	5.27551e+07	1.74027e+07	291890	3.14589e+06	6.5208e+07	8.89005e+07
Prostaglandin E3	1.51478e+07	4.98572e+07	3.37385e+07	4.55025e+07	5.04612e+07	6.16972e+07	2.48591e+07	5.09133e+07	4.77132e+07	1.77249e+07	2.47285e+07	2.70522e+07	1.56052e+07	1.82274e+07	1.71584e+07	2.94124e+07	2.12227e+07	1.92562e+07
Prostaglandin H2	1.62421e+07	3.90976e+07	3.85622e+07	3.11697e+07	3.9328e+07	5.25626e+07	1.4321e+07	2.19168e+06	3.74663e+07	1.19486e+07	1.06384e+07	9.33395e+06	7.04281e+06	1.3328e+07	3.77476e+06	1.76254e+07	1.76408e+06	2.44709e+07
Erucic acid	1.20104e+08	1.07496e+09	1.47839e+07	8.08946e+08	3.58599e+07	5.41106e+08	9.31857e+08	1.51046e+09	3.38383e+08	9.21837e+07	1.34584e+09	1.47038e+08	3.77438e+09	2.4973e+09	1.9241e+09	6.51823e+08	2.40483e+09	1.05121e+09
L-Alanyl-gamma-D-glutamyl-L-lysine	1.77607e+07	4.26114e+06	7.37424e+06	1.16518e+07	4.80053e+06	6.11068e+06	7.14987e+07	3.73841e+07	3.942e+06	2.79581e+07	3.81221e+07	4.36313e+07	2.33376e+07	7.15015e+07	7.22126e+06	2.5569e+07	5.66236e+07	4.70425e+07
Corticosterone	5.14497e+06	1.51218e+07	1.12854e+07	1.75582e+07	2.65716e+07	4.30873e+07	4.15639e+06	7.04767e+06	6.97522e+06	8.68289e+06	1.27603e+07	7.1663e+06	4.02153e+06	7.88319e+06	3.69493e+06	6.11852e+06	6.40792e+06	1.4782e+07
Deoxycholic acid	7.68274e+07	3.66067e+08	2.56329e+08	2.97137e+08	1.51295e+08	2.88544e+08	4.04337e+08	3.23889e+08	3.40817e+08	8.76633e+08	3.87177e+08	2.61885e+08	6.86373e+08	3.4235e+08	5.70325e+08	5.25879e+08	3.68004e+08	5.84485e+08
Lithocholic acid	4.14375e+07	4.42924e+07	3.40018e+07	8.6699e+07	6.29088e+07	4.46627e+07	6.65904e+07	5.32259e+07	3.34728e+07	5.9652e+07	3.55015e+07	5.93758e+07	1.1601e+07	1.36378e+07	1.95539e+07	2.39576e+07	7.25193e+06	1.77869e+07
7-Dehydrodesmosterol	2.9084e+07	1.48858e+07	1.57104e+07	1.70233e+07	3.86453e+07	8.63333e+06	2.66329e+07	4.63313e+07	4.00477e+07	2.62524e+07	7.31527e+07	9.3454e+07	4.25519e+07	3.19991e+07	3.00427e+07	3.74297e+07	4.55453e+07	2.49739e+07
Gamma-Tocotrienol	1.48242e+06	1.63345e+07	1.65075e+07	1.6673e+07	3.14559e+06	4.23256e+06	1.96773e+07	1.71587e+07	2.896e+07	6.21235e+07	2.5322e+07	6.08462e+06	7.6962e+07	2.70416e+07	5.33487e+07	5.88656e+07	3.25392e+07	4.48745e+07
delta-Tocotrienol	432345	1.81969e+06	2.5753e+06	2.06265e+06	2.82014e+06	4.25992e+06	7.04872e+06	4.79315e+06	1.08414e+07	6.53828e+06	3.88935e+06	3.28598e+06	3.56786e+06	3.7227e+06	4.24757e+06	1.02207e+07	6.39534e+06	4.69763e+06
S-Adenosylmethionine	1.0788e+06	447903	4.3514e+06	6.09872e+06	4.07483e+06	5.19087e+06	1.32507e+07	1.13725e+07	2.66116e+06	1.55334e+08	3.49296e+06	1.4614e+07	8.75493e+06	1.05506e+08	1.27819e+08	2.69447e+07	1.47991e+07	3.21965e+07
Palmitoyl-L-carnitine	8.85439e+06	7.24206e+06	1.05201e+07	1.20324e+07	1.34673e+07	7.35926e+06	8.60398e+06	1.29695e+07	1.73063e+07	9.83867e+06	1.31596e+07	1.2145e+07	2.52573e+07	1.82208e+07	1.54987e+07	1.23491e+07	1.58683e+07	1.22168e+07
20a,22b-Dihydroxycholesterol	5.11481e+07	1.81921e+07	3.57599e+06	2.28045e+07	7.23631e+06	1.65611e+06	5.90682e+07	4.02425e+07	4.15518e+07	5.31585e+07	6.45986e+07	5.49665e+07	7.78279e+07	4.35626e+07	2.76691e+07	3.20817e+07	6.12069e+07	4.13477e+07
7a,12a-Dihydroxy-5b-cholestan-3-one	1.91529e+07	1.05727e+07	2.00877e+07	2.6961e+07	3.93331e+07	2.50541e+07	3.7532e+07	4.96798e+07	4.40765e+07	1.57838e+08	3.98166e+07	6.13489e+07	5.31217e+07	1.02332e+08	1.22754e+08	5.68602e+07	6.18041e+07	7.08941e+07
Hyocholate	1.69551e+07	2.04334e+07	2.61004e+07	2.01827e+07	2.20272e+07	2.04586e+07	1.43779e+07	1.43624e+07	1.18491e+07	5.02171e+06	1.59305e+07	1.81831e+07	1.56856e+07	1.14603e+07	9.92248e+06	2.19769e+07	1.81516e+07	1.63808e+07
3alpha,7alpha,12beta-Trihydroxy-5beta-cholanate	1.69222e+07	2.95499e+07	1.7093e+07	2.27721e+07	1.51615e+07	4.01665e+06	2.07359e+08	2.15193e+08	7.748e+07	4.65677e+08	1.86894e+08	1.22587e+08	1.8398e+08	3.77668e+08	6.2746e+08	3.12352e+08	3.50703e+08	1.56246e+08
Testosterone cypionate	1.9287e+07	3.11596e+07	4.77969e+07	5.08656e+07	3.23301e+07	3.66754e+07	8.0131e+06	2.37e+06	1.95487e+07	3.44435e+06	3.16516e+06	2.74649e+06	4.2166e+06	1.30941e+07	4.82312e+06	4.95008e+06	1.17761e+07	3.47576e+06
Hecogenin	5.96471e+07	2.28348e+07	5.2583e+07	7.57955e+07	7.55252e+07	6.75289e+07	1.23949e+08	2.43385e+08	1.36724e+08	1.32668e+08	1.00756e+08	2.22187e+08	1.17255e+08	1.00433e+08	2.17844e+08	2.17945e+08	1.58002e+08	2.05964e+08
3-Dehydro-2-deoxyecdysone	7.92615e+06	3.68439e+06	2.0141e+06	3.73033e+06	4.83844e+06	1.229e+06	6.01614e+07	9.8911e+07	3.05757e+06	4.46749e+07	4.3711e+07	5.14179e+07	7.78722e+06	5.32896e+07	8.12359e+06	2.41742e+07	3.45664e+07	2.69279e+07
Glycochenodeoxycholic acid	6.21684e+06	1.20153e+07	1.51513e+07	1.07326e+07	2.81895e+07	1.14794e+07	1.24651e+07	1.65213e+07	3.86947e+07	1.19019e+07	1.72121e+07	1.51479e+07	2.28691e+07	2.88577e+07	2.50154e+07	1.51393e+07	2.17987e+07	5.34494e+07
3-Dehydroecdysone	135095	458815	980381	727999	694071	387882	852275	1.4458e+06	1.06648e+06	4.8328e+06	1.52e+06	891079	1.4225e+06	2.44417e+06	1.05766e+07	964518	1.72557e+06	1.90302e+06
Taurocholic acid	1.16641e+07	5.01187e+06	6.69147e+06	5.10638e+06	4.02448e+06	6.71242e+06	1.17522e+07	3.67447e+07	5.56673e+06	2.2104e+07	1.61718e+07	1.63397e+07	2.18259e+07	2.09604e+07	4.83679e+06	5.0598e+06	1.76024e+07	2.03704e+07
Taurohyocholate	1.75044e+07	2.54078e+07	2.90607e+07	3.97927e+07	2.07921e+07	2.06529e+07	6.71567e+07	5.45644e+07	4.54607e+07	2.00886e+08	6.34433e+07	6.04538e+07	8.11595e+07	1.03594e+08	5.12387e+08	4.40765e+07	6.95323e+07	8.42384e+07
Protoporphyrinogen IX	3.53319e+06	788185	3.48861e+06	2.65699e+06	9.21554e+06	3.14349e+06	8.42713e+06	3.21994e+07	1.61794e+07	1.14173e+08	9.28749e+06	3.89768e+06	1.21183e+07	8.04108e+06	6.68837e+06	1.43237e+07	1.44275e+07	8.19327e+06
Rutin	7.81749e+07	2.60157e+07	2.94443e+07	7.52507e+07	4.02384e+07	8.8409e+07	5.04327e+07	1.04152e+08	3.735e+07	6.65742e+07	8.11171e+07	1.03125e+08	4.54456e+07	4.02034e+07	1.05624e+07	1.45413e+07	2.27522e+07	3.5909e+07
Glyceric acid	4.10393e+07	3.21153e+07	4.66642e+07	1.79955e+07	6.92351e+07	5.12427e+07	1.94771e+07	4.78885e+06	8.08144e+06	2.81924e+07	1.5278e+07	1.78788e+07	8.21721e+06	1.20869e+07	3.63279e+06	1.45715e+07	1.52883e+07	3.32038e+07
Betaine	6.75381e+09	9.70341e+09	7.47666e+09	6.89701e+09	1.09788e+10	7.78104e+09	6.78146e+09	8.81562e+09	7.30075e+09	7.88037e+09	8.7124e+09	5.34373e+09	5.20858e+09	5.73379e+09	5.81758e+09	4.8801e+09	5.94778e+09	7.32488e+09
Sulfoacetaldehyde	3.83327e+07	5.36737e+07	3.39024e+07	3.70541e+07	3.47935e+07	3.59842e+07	3.38889e+07	8.3356e+06	1.48972e+07	8.45548e+06	2.98254e+07	1.51021e+07	3.4802e+07	3.28886e+07	1.56085e+07	1.24507e+07	3.47419e+07	1.60129e+07
L-Aspartic acid	4.68682e+08	2.37246e+08	2.09058e+08	1.92312e+08	2.29849e+08	2.36386e+08	1.04978e+08	1.03474e+08	7.64096e+07	1.89991e+07	9.3654e+07	2.26151e+08	5.19955e+07	3.24573e+08	4.51507e+07	6.95322e+07	5.84539e+07	2.28182e+08
L-Malic acid	2.15884e+08	8.49779e+07	1.34832e+08	3.98897e+07	2.1745e+08	3.4838e+08	1.33107e+08	1.03416e+08	2.82576e+07	1.89079e+08	1.72744e+08	1.73335e+08	3.53159e+07	5.31142e+07	1.60965e+07	5.30561e+07	5.85106e+07	8.15913e+07
Phenyl acetate	3.11435e+08	1.19051e+09	2.59027e+09	1.88944e+09	1.42617e+08	6.58948e+08	1.20695e+08	1.38322e+08	1.8836e+08	1.34627e+08	6.81367e+07	6.93531e+07	6.11651e+07	4.35294e+07	8.2964e+08	1.42931e+08	8.82024e+07	6.02899e+07
Hypoxanthine	2.90609e+08	1.00639e+08	1.60632e+08	3.9383e+07	3.26028e+08	5.06944e+08	1.68993e+08	1.4171e+08	8.91516e+07	2.68849e+08	2.46634e+08	2.4129e+08	3.38294e+07	5.93307e+07	4.37459e+07	3.77787e+07	5.9991e+07	9.16241e+07
L-Glutamine	5.79945e+07	2.7609e+07	8.62436e+06	4.87112e+06	1.37888e+08	1.16685e+07	1.80163e+06	3.22842e+06	1.48442e+07	2.62753e+07	2.7634e+07	9.21628e+06	2.47624e+06	2.38825e+06	1.6734e+06	2.11846e+06	3.03235e+06	1.33502e+07
trans-Cinnamate	9.30249e+07	8.59065e+07	6.42989e+07	4.90163e+07	7.02832e+07	5.76781e+07	3.16002e+07	3.02526e+07	5.92539e+07	2.82742e+07	5.13672e+07	6.05156e+07	3.37429e+07	5.26885e+07	4.88978e+07	5.07171e+07	5.82184e+07	5.33588e+07
Xanthine	2.82638e+07	2.16111e+07	2.69049e+07	2.05945e+07	3.75152e+07	2.59641e+07	2.99267e+07	2.54123e+07	2.38813e+07	2.84293e+07	2.49654e+07	2.24186e+07	1.71839e+07	1.8316e+07	9.68824e+06	1.64086e+07	1.3322e+07	2.72581e+07
Phenylpyruvic acid	1.33321e+07	2.66005e+07	2.6009e+07	2.99588e+07	2.70297e+07	2.89981e+07	2.06648e+07	1.29869e+07	1.4493e+07	9.80768e+06	1.23567e+07	1.25413e+07	1.22203e+07	9.50275e+06	1.39512e+07	2.30417e+07	2.66903e+07	9.94311e+06
Enol-phenylpyruvate	379407	2.83951e+06	1.15383e+07	9.78436e+06	1.14174e+06	1.18728e+06	7.86015e+06	9.46325e+06	2.78937e+07	1.35175e+06	1.49882e+07	1.32029e+07	1.77689e+07	1.42652e+07	1.48288e+07	1.33525e+07	1.17854e+07	3.77081e+06
4-Hydroxycinnamic acid	121040	1.20007e+06	539681	1.01547e+07	483478	373887	5.98891e+06	1.43062e+07	1.67999e+07	9.68334e+06	1.0943e+07	1.15981e+07	1.61088e+07	1.25697e+07	3.32222e+07	1.13337e+07	1.20695e+07	1.03748e+06
Azelaic acid	1.24842e+07	6.76914e+06	8.33951e+06	1.08111e+07	2.37418e+07	4.27146e+06	3.59194e+07	5.91808e+07	1.42021e+07	6.93006e+07	5.71753e+07	4.54907e+07	4.66127e+07	4.42056e+07	5.30774e+07	1.22507e+07	3.9511e+07	2.8618e+07
N6-Acetyl-L-lysine	2.0488e+07	4.79835e+07	3.7922e+07	3.95886e+07	4.60604e+07	5.70579e+07	1.6957e+07	3.47148e+07	4.82906e+07	1.46498e+07	3.74474e+07	2.50882e+07	1.72853e+07	2.26989e+07	2.30759e+07	2.52884e+07	2.1207e+07	2.69998e+07
trans-Ferulic acid	1.89827e+07	2.50679e+07	2.34787e+07	2.10687e+07	2.63291e+07	3.01905e+07	1.50594e+07	1.4499e+07	1.85598e+07	1.19169e+07	1.81526e+07	1.88152e+07	1.59299e+07	1.34232e+07	2.14798e+07	2.0758e+07	1.42344e+07	1.95139e+07
Gluconic acid	6.61669e+06	7.1976e+06	9.68036e+06	6.85191e+06	1.30201e+07	9.55088e+06	6.62873e+06	4.37464e+06	8.55618e+06	6.71407e+06	5.75334e+06	5.75648e+06	2.86007e+06	3.78403e+06	1.6278e+06	6.18542e+06	3.06969e+06	7.17235e+06
Xanthurenic acid	1.28168e+06	931175	1.24479e+06	746129	1.52578e+06	1.25459e+06	575912	317728	477240	825048	666326	679524	430265	567627	704561	479442	494624	1.02252e+06
N-Acetyl-L-phenylalanine	8.25749e+06	1.42636e+07	9.39169e+06	9.27218e+06	9.30825e+06	1.60327e+07	4.34878e+06	3.28573e+06	7.54154e+06	2.03865e+06	2.88873e+06	5.40634e+06	3.23676e+06	3.05795e+06	5.02251e+06	3.38386e+06	3.23347e+06	3.59606e+06
5-Methyl-2'-deoxycytidine	4.15048e+06	9.38328e+06	4.75854e+06	2.49537e+06	1.80148e+07	1.27284e+07	393778	4.24162e+06	2.12113e+06	1.62391e+06	4.04036e+06	3.97638e+06	2.75376e+06	1.16421e+06	1.02611e+06	1.25376e+06	1.5919e+06	3.30563e+06
Pentadecanoic acid	5.97407e+07	7.20905e+07	2.27101e+07	7.96497e+07	3.90057e+07	1.48915e+07	1.2878e+08	1.8717e+08	4.53744e+07	7.99142e+07	1.48622e+08	6.68143e+07	3.39966e+08	2.84371e+08	1.77104e+08	8.98218e+07	1.49978e+08	1.30187e+08
Thymidine	2.1233e+08	4.5318e+08	3.17354e+08	2.29361e+08	4.2494e+08	4.38804e+08	2.80583e+08	9.96339e+07	1.56625e+08	2.45954e+08	9.76702e+07	1.00236e+08	1.05327e+08	1.47375e+08	1.32228e+08	1.93415e+08	3.36841e+08	1.62466e+08
Uridine	8.43529e+07	4.65137e+08	2.82222e+08	5.36194e+08	3.54551e+08	1.82527e+08	8.7547e+07	2.25901e+08	9.77857e+07	7.65057e+07	1.21978e+08	7.88462e+07	1.54485e+08	1.32793e+08	1.19438e+08	1.076e+08	1.94295e+08	1.45207e+08
6-Hydroxymelatonin	5.19899e+06	1.00307e+07	9.88584e+06	1.3914e+07	7.61644e+06	1.33763e+07	1.40976e+07	1.10207e+07	1.72156e+07	1.52383e+07	1.51478e+07	2.02218e+07	1.37033e+07	1.16984e+07	1.88113e+07	1.63862e+07	1.88618e+07	2.17903e+07
Shikimate 3-phosphate	2.52983e+06	5.42618e+06	4.66636e+06	4.745e+06	5.33887e+06	4.50127e+06	1.37018e+06	1.44876e+06	2.29622e+06	310570	2.28778e+06	596825	1.294e+06	2.16039e+06	1.48307e+06	1.53947e+06	2.70861e+06	1.83015e+06
Gamma-Linolenic acid	1.20138e+08	3.83138e+08	4.36954e+08	4.67303e+08	7.28532e+08	7.92314e+08	1.95533e+09	7.7632e+08	3.33425e+09	1.27923e+09	1.87014e+09	2.00908e+09	1.45058e+09	2.05292e+09	1.39182e+09	1.63218e+09	1.94989e+09	2.22059e+09
Arachidic acid	1.30398e+09	4.27143e+09	4.2733e+09	3.82545e+09	3.79943e+09	4.33788e+09	7.63667e+08	9.95096e+08	1.96733e+09	8.25527e+08	1.50566e+09	1.04926e+09	1.61912e+09	2.2585e+09	1.1525e+09	8.64073e+08	4.48552e+08	2.76128e+09
11-Dehydrocorticosterone	8.1431e+06	1.3555e+07	1.6891e+07	1.40032e+07	3.90774e+07	1.52935e+07	7.1333e+07	6.06035e+07	3.81563e+07	9.46875e+07	4.53646e+07	4.79573e+07	3.39988e+07	2.80915e+07	3.95801e+07	2.99804e+07	4.19223e+07	4.12846e+07
Sphingosine 1-phosphate	5.19706e+06	2.74472e+06	8.10233e+06	3.7388e+06	3.75133e+06	7.29188e+06	2.80629e+06	1.41329e+06	1.82538e+06	1.52188e+06	1.89228e+06	1.31343e+06	6.46812e+06	2.89853e+06	668256	1.62706e+06	5.88712e+06	358940
